# Supplementary material for: Structural changes and influencing factors of human resource allocation for oral health in China
Source: PLoS One. 2025 May 22;20(5):e0324454. doi: 10.1371/journal.pone.0324454 (PMC12097567; doi:10.1371/journal.pone.0324454)
Supplement: S1 Table — (XLSX) [file pone.0324454.s001.xlsx]

## Sheet: Sheet1
Year	Human resources for oral health	Number of resident population (10,000)	Proportion of population aged 65 years or older (%)	Dependency ratio (%)	Level of urbanization (%)	Per capita GDP (RMB)	Per capita disposable income (RMB)	Per capita health expenditure (RMB)	Ratio of the health expenditure to the GDP (%)
2017	188289	140011	11.4	39.3	60.24	59592	25973.8	3756.72	6.32
2018	217282	140541	11.9	40.4	61.5	65534	28288	4206.74	6.43
2019	244919	141008	12.6	41.5	62.71	70078	30732.8	4669.34	6.67
2020	277797	141212	13.5	45.9	63.89	71828	32188.8	5112.34	7.12
2021	310547	141260	14.2	46.3	64.72	81370	35128.1	5439.97	6.69
2022	333534	141175	14.9	46.6	65.22	85698	36883.3	6044.1	7.05
Age
Year	Under 25 years	25~34 years	35~44 years	45~54 years	55~59 years	60 years and over
2017	0.5	32	33.2	20.7	4.6	9
2018	0.6	30.8	34.3	19.5	5.9	8.9
2019	0.9	32.9	33.4	18.3	5.9	8.6
2020	2.7	37.9	31	16	5.1	7.3
2021	2.6	37.5	31.9	15.6	5.2	7.2
2022	2.6	37.3	33.3	15.6	4.7	6.5
Years of work experience
Year	Under 5 years	5~9 years	10~19 years	20~29 years	30 years and over
2017	16.7	20.5	27.3	19.8	15.7
2018	15.7	21.5	27.9	19.4	15.5
2019	18.7	21.3	27.4	17.8	14.8
2020	27.2	20.6	24.9	15.3	12
2021	26.9	21.2	25.4	14.4	12.1
2022	26	22	26.8	14	11.2
Educational qualifications
Year	Post graduate	Under graduate	College	Junior college	High school and below
2017	9.6	30.9	38.7	19.1	1.7
2018	9.7	31.9	40	16.9	1.5
2019	9.5	32.3	41.2	15.8	1.2
2020	9.3	34.3	41.8	13.7	0.9
2021	10.1	35.3	41.2	12.6	0.8
2022	10.2	35.1	42.1	11.8	0.8
Professional and technical qualifications
Year	Senior	Associate	Intermediate	Divisional/Assistant	Bachelor	unspecified
2017	2.1	6.6	22.5	46.6	9.9	12.3
2018	2.1	6.3	22	49	11.1	9.5
2019	2	6	21.3	49.8	11.8	9.1
2020	2	5.9	21	49.7	12.3	9.1
2021	2.2	6.3	23.3	51.2	12	5
2022	2.1	6.2	24.3	52.3	12.1	3

## Sheet: Sheet2
口腔执业（助理）医师
年龄	25岁以下	25～34岁	35～44岁	45～54岁	55～59岁	60岁及以上
2014	0.004	0.333	0.331	0.197	0.058	0.077		结构变动值								结构变动度						合计		贡献率
2015	0.003	0.33	0.326	0.204	0.052	0.085			-0.001	-0.003	-0.005	0.007	-0.006	0.008		0.001	0.003	0.005	0.007	0.006	0.008	0.03		0.0333333	0.1	0.166667	0.233333	0.2	0.266667	1
2016	0.004	0.334	0.325	0.208	0.045	0.084			0.001	0.004	-0.001	0.004	-0.007	-0.001		0.001	0.004	0.001	0.004	0.007	0.001	0.018		0.0555556	0.222222	0.0555556	0.222222	0.388889	0.0555556	1
2017	0.005	0.32	0.332	0.207	0.046	0.09			0.001	-0.014	0.007	-0.001	0.001	0.006		0.001	0.014	0.007	0.001	0.001	0.006	0.03		0.0333333	0.466667	0.233333	0.0333333	0.0333333	0.2	1
2018	0.006	0.308	0.343	0.195	0.059	0.089			0.001	-0.012	0.011	-0.012	0.013	-0.001		0.001	0.012	0.011	0.012	0.013	0.001	0.05		0.02	0.24	0.22	0.24	0.26	0.02	1
2019	0.009	0.329	0.334	0.183	0.059	0.086			0.003	0.021	-0.009	-0.012	0	-0.003		0.003	0.021	0.009	0.012	0	0.003	0.048		0.0625	0.4375	0.1875	0.25	0	0.0625	1
2020	0.027	0.379	0.31	0.16	0.051	0.073			0.018	0.05	-0.024	-0.023	-0.008	-0.013		0.018	0.05	0.024	0.023	0.008	0.013	0.136		0.132353	0.367647	0.176471	0.169118	0.0588235	0.0955882	1
2021	0.026	0.375	0.319	0.156	0.052	0.072			-0.001	-0.004	0.009	-0.004	0.001	-0.001		0.001	0.004	0.009	0.004	0.001	0.001	0.02		0.05	0.2	0.45	0.2	0.05	0.05	1
2022	0.026	0.373	0.333	0.156	0.047	0.065			0	-0.002	0.014	0	-0.005	-0.007		0	0.002	0.014	0	0.005	0.007	0.028		0	0.0714286	0.5	0	0.178571	0.25	1
工作年限	5年以下	5～9年	10～19年	20～29年	30年及以上
2014	0.147	0.191	0.281	0.21	0.171																合计
2015	0.142	0.197	0.281	0.208	0.172				-0.005	0.006	0	-0.002	0.001			0.005	0.006	0	0.002	0.001	0.014			0.357143	0.428571	0	0.142857	0.0714286	1
2016	0.159	0.2	0.275	0.204	0.162				0.017	0.003	-0.006	-0.004	-0.01			0.017	0.003	0.006	0.004	0.01	0.04			0.425	0.075	0.15	0.1	0.25	1
2017	0.167	0.205	0.273	0.198	0.157				0.008	0.005	-0.002	-0.006	-0.005			0.008	0.005	0.002	0.006	0.005	0.026			0.307692	0.192308	0.0769231	0.230769	0.192308	1
2018	0.157	0.215	0.279	0.194	0.155				-0.01	0.01	0.006	-0.004	-0.002			0.01	0.01	0.006	0.004	0.002	0.032			0.3125	0.3125	0.1875	0.125	0.0625	1
2019	0.187	0.213	0.274	0.178	0.148				0.03	-0.002	-0.005	-0.016	-0.007			0.03	0.002	0.005	0.016	0.007	0.06			0.5	0.0333333	0.0833333	0.266667	0.116667	1
2020	0.272	0.206	0.249	0.153	0.12				0.085	-0.007	-0.025	-0.025	-0.028			0.085	0.007	0.025	0.025	0.028	0.17			0.5	0.0411765	0.147059	0.147059	0.164706	1
2021	0.269	0.212	0.254	0.144	0.121				-0.003	0.006	0.005	-0.009	0.001			0.003	0.006	0.005	0.009	0.001	0.024			0.125	0.25	0.208333	0.375	0.0416667	1
2022	0.26	0.22	0.268	0.14	0.112				-0.009	0.008	0.014	-0.004	-0.009			0.009	0.008	0.014	0.004	0.009	0.044			0.204545	0.181818	0.318182	0.0909091	0.204545	1
学历	研究生	大学本科	大专	中专	高中及以下
2014	0.084	0.283	0.381	0.226	0.026																合计
2015	0.086	0.29	0.384	0.216	0.024				0.002	0.007	0.003	-0.01	-0.002			0.002	0.007	0.003	0.01	0.002	0.024			0.0833333	0.291667	0.125	0.416667	0.0833333	1
2016	0.092	0.3	0.387	0.202	0.019				0.006	0.01	0.003	-0.014	-0.005			0.006	0.01	0.003	0.014	0.005	0.038			0.157895	0.263158	0.0789474	0.368421	0.131579	1
2017	0.096	0.309	0.387	0.191	0.017				0.004	0.009	0	-0.011	-0.002			0.004	0.009	0	0.011	0.002	0.026			0.153846	0.346154	0	0.423077	0.0769231	1
2018	0.097	0.319	0.4	0.169	0.015				0.001	0.01	0.013	-0.022	-0.002			0.001	0.01	0.013	0.022	0.002	0.048			0.0208333	0.208333	0.270833	0.458333	0.0416667	1
2019	0.095	0.323	0.412	0.158	0.012				-0.002	0.004	0.012	-0.011	-0.003			0.002	0.004	0.012	0.011	0.003	0.032			0.0625	0.125	0.375	0.34375	0.09375	1
2020	0.093	0.343	0.418	0.137	0.009				-0.002	0.02	0.006	-0.021	-0.003			0.002	0.02	0.006	0.021	0.003	0.052			0.0384615	0.384615	0.115385	0.403846	0.0576923	1
2021	0.101	0.353	0.412	0.126	0.008				0.008	0.01	-0.006	-0.011	-0.001			0.008	0.01	0.006	0.011	0.001	0.036			0.222222	0.277778	0.166667	0.305556	0.0277778	1
2022	0.102	0.351	0.421	0.118	0.008				0.001	-0.002	0.009	-0.008	0			0.001	0.002	0.009	0.008	0	0.02			0.05	0.1	0.45	0.4	0	1
专业技术资格	正高	副高	中级	师级/助理	士级	不详
2014	0.023	0.071	0.245	0.452	0.105	0.104																合计
2015	0.023	0.07	0.24	0.46	0.103	0.104			0	-0.001	-0.005	0.008	-0.002	0		0	0.001	0.005	0.008	0.002	0	0.016		0	0.0625	0.3125	0.5	0.125	0	1
2016	0.022	0.068	0.235	0.471	0.102	0.102			-0.001	-0.002	-0.005	0.011	-0.001	-0.002		0.001	0.002	0.005	0.011	0.001	0.002	0.022		0.0454545	0.0909091	0.227273	0.5	0.0454545	0.0909091	1
2017	0.021	0.066	0.225	0.466	0.099	0.123			-0.001	-0.002	-0.01	-0.005	-0.003	0.021		0.001	0.002	0.01	0.005	0.003	0.021	0.042		0.0238095	0.047619	0.238095	0.119048	0.0714286	0.5	1
2018	0.021	0.063	0.22	0.49	0.111	0.095			0	-0.003	-0.005	0.024	0.012	-0.028		0	0.003	0.005	0.024	0.012	0.028	0.072		0	0.0416667	0.0694444	0.333333	0.166667	0.388889	1
2019	0.02	0.06	0.213	0.498	0.118	0.091			-0.001	-0.003	-0.007	0.008	0.007	-0.004		0.001	0.003	0.007	0.008	0.007	0.004	0.03		0.0333333	0.1	0.233333	0.266667	0.233333	0.133333	1
2020	0.02	0.059	0.21	0.497	0.123	0.091			0	-0.001	-0.003	-0.001	0.005	0		0	0.001	0.003	0.001	0.005	0	0.01		0	0.1	0.3	0.1	0.5	0	1
2021	0.022	0.063	0.233	0.512	0.12	0.05			0.002	0.004	0.023	0.015	-0.003	-0.041		0.002	0.004	0.023	0.015	0.003	0.041	0.088		0.0227273	0.0454545	0.261364	0.170455	0.0340909	0.465909	1
2022	0.021	0.062	0.243	0.523	0.121	0.03			-0.001	-0.001	0.01	0.011	0.001	-0.02		0.001	0.001	0.01	0.011	0.001	0.02	0.044		0.0227273	0.0227273	0.227273	0.25	0.0227273	0.454545	1

## Sheet: Sheet3
表 我国口腔卫生人力资源年龄的结构变动值、变动度和贡献率
年份	结构变动值						结构变动度(%)		结构变动贡献率(%)
	25岁以下	25～34岁	35～44岁	45～54岁	55～59岁	60岁及以上			25岁以下	25～34岁	35～44岁	45～54岁	55～59岁	60岁及以上
2017	0.001	-0.014	0.007	-0.001	0.001	0.006	3		3.33333	46.6667	23.3333	3.33333	3.33333	20
2018	0.001	-0.012	0.011	-0.012	0.013	-0.001	5		2	24	22	24	26	2
2019	0.003	0.021	-0.009	-0.012	0	-0.003	4.8		6.25	43.75	18.75	25	0	6.25
2020	0.018	0.05	-0.024	-0.023	-0.008	-0.013	13.6		13.2353	36.7647	17.6471	16.9118	5.88235	9.55882
2021	-0.001	-0.004	0.009	-0.004	0.001	-0.001	2		5	20	45	20	5	5
2022	0	-0.002	0.014	0	-0.005	-0.007	2.8		0	7.14286	50	0	17.8571	25
表 我国口腔卫生人力资源专业技术资格的结构变动值、变动度和贡献率
年份	结构变动值						结构变动度(%)		结构变动贡献率(%)
	正高	副高	中级	师级/助理	士级	不详			正高	副高	中级	师级/助理	士级	不详
2017	-0.001	-0.002	-0.01	-0.005	-0.003	0.021	4.2		2.38095	4.7619	23.8095	11.9048	7.14286	50
2018	0	-0.003	-0.005	0.024	0.012	-0.028	7.2		0	4.16667	6.94444	33.3333	16.6667	38.8889
2019	-0.001	-0.003	-0.007	0.008	0.007	-0.004	3		3.33333	10	23.3333	26.6667	23.3333	13.3333
2020	0	-0.001	-0.003	-0.001	0.005	0	1		0	10	30	10	50	0
2021	0.002	0.004	0.023	0.015	-0.003	-0.041	8.8		2.27273	4.54545	26.1364	17.0455	3.40909	46.5909
2022	-0.001	-0.001	0.01	0.011	0.001	-0.02	4.4		2.27273	2.27273	22.7273	25	2.27273	45.4545

## Sheet: Sheet4
表 我国口腔卫生人力资源工作年限的结构变动值、变动度和贡献率
年份	结构变动值					结构变动度(%)		结构变动贡献率(%)
	5年以下	5～9年	10～19年	20～29年	30年及以上			5年以下	5～9年	10～19年	20～29年	30年及以上
2017	0.008	0.005	-0.002	-0.006	-0.005	2.6		30.7692	19.2308	7.69231	23.0769	19.2308
2018	-0.01	0.01	0.006	-0.004	-0.002	3.2		31.25	31.25	18.75	12.5	6.25
2019	0.03	-0.002	-0.005	-0.016	-0.007	6		50	3.33333	8.33333	26.6667	11.6667
2020	0.085	-0.007	-0.025	-0.025	-0.028	17		50	4.11765	14.7059	14.7059	16.4706
2021	-0.003	0.006	0.005	-0.009	0.001	2.4		12.5	25	20.8333	37.5	4.16667
2022	-0.009	0.008	0.014	-0.004	-0.009	4.4		20.4545	18.1818	31.8182	9.09091	20.4545
表 我国口腔卫生人力资源学历的结构变动值、变动度和贡献率
年份	结构变动值					结构变动度(%)		结构变动贡献率(%)
	研究生	大学本科	大专	中专	高中及以下			研究生	大学本科	大专	中专	高中及以下
2017	0.004	0.009	0	-0.011	-0.002	2.6		15.3846	34.6154	0	42.3077	7.69231
2018	0.001	0.01	0.013	-0.022	-0.002	4.8		2.08333	20.8333	27.0833	45.8333	4.16667
2019	-0.002	0.004	0.012	-0.011	-0.003	3.2		6.25	12.5	37.5	34.375	9.375
2020	-0.002	0.02	0.006	-0.021	-0.003	5.2		3.84615	38.4615	11.5385	40.3846	5.76923
2021	0.008	0.01	-0.006	-0.011	-0.001	3.6		22.2222	27.7778	16.6667	30.5556	2.77778
2022	0.001	-0.002	0.009	-0.008	0	2		5	10	45	40	0

## Sheet: Sheet5
表 我国口腔卫生人力配置的年龄和工作年限构成情况(%)														表 我国口腔卫生人力配置的学历和专业技术资格构成情况(%)
年份	年龄							工作年限						年份	学历						专业技术资格
	Under 25 years	25~34 years	35~44 years	45~54 years	55~59 years	60 years and over		Under 5 years	5~9 years	10~19 years	20~29 years	30 years and over			Post graduate	Under graduate	College	Junior college	High school and below		Senior	Associate	Intermediate	Divisional/Assistant	Bachelor	unspecified
2017	0.5	32	33.2	20.7	4.6	9		16.7	20.5	27.3	19.8	15.7		2017	9.6	30.9	38.7	19.1	1.7		2.1	6.6	22.5	46.6	9.9	12.3
2018	0.6	30.8	34.3	19.5	5.9	8.9		15.7	21.5	27.9	19.4	15.5		2018	9.7	31.9	40	16.9	1.5		2.1	6.3	22	49	11.1	9.5
2019	0.9	32.9	33.4	18.3	5.9	8.6		18.7	21.3	27.4	17.8	14.8		2019	9.5	32.3	41.2	15.8	1.2		2	6	21.3	49.8	11.8	9.1
2020	2.7	37.9	31	16	5.1	7.3		27.2	20.6	24.9	15.3	12		2020	9.3	34.3	41.8	13.7	0.9		2	5.9	21	49.7	12.3	9.1
2021	2.6	37.5	31.9	15.6	5.2	7.2		26.9	21.2	25.4	14.4	12.1		2021	10.1	35.3	41.2	12.6	0.8		2.2	6.3	23.3	51.2	12	5
2022	2.6	37.3	33.3	15.6	4.7	6.5		26	22	26.8	14	11.2		2022	10.2	35.1	42.1	11.8	0.8		2.1	6.2	24.3	52.3	12.1	3
表 我国口腔卫生人力配置的年龄和工作年限构成情况(%)														表 我国口腔卫生人力配置的学历和专业技术资格构成情况(%)
年份	年龄							工作年限						年份	学历						专业技术资格
	25岁以下	25～34岁	35～44岁	45～54岁	55～59岁	60岁及以上		5年以下	5～9年	10～19年	20～29年	30年及以上			研究生	大学本科	大专	中专	高中及以下		正高	副高	中级	师级/助理	士级	不详
2017	0.5	32	33.2	20.7	4.6	9		16.7	20.5	27.3	19.8	15.7		2017	9.6	30.9	38.7	19.1	1.7		2.1	6.6	22.5	46.6	9.9	12.3
2018	0.6	30.8	34.3	19.5	5.9	8.9		15.7	21.5	27.9	19.4	15.5		2018	9.7	31.9	40	16.9	1.5		2.1	6.3	22	49	11.1	9.5
2019	0.9	32.9	33.4	18.3	5.9	8.6		18.7	21.3	27.4	17.8	14.8		2019	9.5	32.3	41.2	15.8	1.2		2	6	21.3	49.8	11.8	9.1
2020	2.7	37.9	31	16	5.1	7.3		27.2	20.6	24.9	15.3	12		2020	9.3	34.3	41.8	13.7	0.9		2	5.9	21	49.7	12.3	9.1
2021	2.6	37.5	31.9	15.6	5.2	7.2		26.9	21.2	25.4	14.4	12.1		2021	10.1	35.3	41.2	12.6	0.8		2.2	6.3	23.3	51.2	12	5
2022	2.6	37.3	33.3	15.6	4.7	6.5		26	22	26.8	14	11.2		2022	10.2	35.1	42.1	11.8	0.8		2.1	6.2	24.3	52.3	12.1	3

## Sheet: Sheet6
表7 我国口腔卫生人力资源影响因素的灰色关联分析
年份	常住人口数	65岁以上人口比例	抚养比	城镇化水平	人均GDP	人均可支配收入	人均卫生费用	卫生费用占GDP比例
2017	0.334617	0.475784	0.423871	0.36894	0.569174	0.569049	0.72615	0.383336
2018	0.451382	0.633734	0.573875	0.486678	0.644857	0.672083	0.803173	0.518966
2019	0.677259	0.831869	0.859621	0.698951	0.805033	0.777668	0.855354	0.702913
2020	0.707794	0.833234	0.997945	0.749763	0.674443	0.781281	0.932012	1
2021	0.432083	0.582372	0.543691	0.46674	0.697994	0.662401	0.670938	0.423792
2022	0.338611	0.50901	0.412591	0.367693	0.611821	0.574212	0.814401	0.383692
关联度	0.49	0.644	0.635	0.523	0.667	0.673	0.8	0.569
关联序	8	4	5	7	3	2	1	6
